# Supplementary material for: Using the VERT wearable device to monitor jumping loads in elite volleyball athletes
Source: PLoS One. 2021 Jan 22;16(1):e0245299. doi: 10.1371/journal.pone.0245299 (PMC7822237; doi:10.1371/journal.pone.0245299)
Supplement: S1 File — (XLSX) [file pone.0245299.s001.xlsx]

## Sheet: Sheet1
Player #	Jump type	VERT (G)	Shimmer (G)	Sex	Height (cm)	Standing Reach (in)	Body Mass (kg)	Max Jump Height (in)
1	max	7.5809	16.7559	M	195.5	100	79.5	23
1	max	19.852	16.9705	M	195.5	100	79.5	23
1	max	21.6049	16.3142	M	195.5	100	79.5	23
1	max	24.2862	16.7054	M	195.5	100	79.5	23
1	max	14.1834	16.2883	M	195.5	100	79.5	23
1	submax	7.77239	16.9036	M	195.5	100	79.5	23
1	submax	4.95379	9.61888	M	195.5	100	79.5	23
1	submax	5.84209	15.6073	M	195.5	100	79.5	23
1	submax	8.11049	12.9838	M	195.5	100	79.5	23
1	submax	5.13322	10.3734	M	195.5	100	79.5	23
2	max	9.09505	11.3315	M	170	83.5	60.8	23.5
2	max	8.19329	13.1724	M	170	83.5	60.8	23.5
2	max	10.9513	9.8649	M	170	83.5	60.8	23.5
2	max	8.0455	9.28935	M	170	83.5	60.8	23.5
2	max	18.0014	12.2648	M	170	83.5	60.8	23.5
2	submax	6.64078	12.8407	M	170	83.5	60.8	23.5
2	submax	6.74537	8.69359	M	170	83.5	60.8	23.5
2	submax	8.02558	11.6483	M	170	83.5	60.8	23.5
2	submax	10.0245	8.00482	M	170	83.5	60.8	23.5
2	submax	7.29246	9.5394	M	170	83.5	60.8	23.5
3	max	5.53986	12.0805	M	198.5	103	86.4	24
3	max	5.85918	9.23066	M	198.5	103	86.4	24
3	max	5.71752	9.09816	M	198.5	103	86.4	24
3	max	5.96238	10.4095	M	198.5	103	86.4	24
3	max	4.90408	7.63919	M	198.5	103	86.4	24
3	submax	5.21728	8.57366	M	198.5	103	86.4	24
3	submax	3.83275	7.45346	M	198.5	103	86.4	24
3	submax	7.2118	11.3725	M	198.5	103	86.4	24
3	submax	4.39431	10.5925	M	198.5	103	86.4	24
3	submax	5.07543	8.01864	M	198.5	103	86.4	24
4	max	9.12414	16.3453	M	183	94	76.4	26
4	max	6.91737	16.3091	M	183	94	76.4	26
4	max	9.8904	16.2339	M	183	94	76.4	26
4	max	12.7208	16.3476	M	183	94	76.4	26
4	max	13.186	16.0075	M	183	94	76.4	26
4	submax	9.27146	6.50315	M	183	94	76.4	26
4	submax	13.7047	5.40888	M	183	94	76.4	26
4	submax	7.97245	5.45225	M	183	94	76.4	26
4	submax	15.3938	7.03656	M	183	94	76.4	26
4	submax	12.5933	13.5368	M	183	94	76.4	26
5	max	4.84665	11.5639	M	192	99	82.8	24
5	max	12.133	17.5537	M	192	99	82.8	24
5	max	9.04765	15.2391	M	192	99	82.8	24
5	max	7.88987	16.6667	M	192	99	82.8	24
5	max	9.68968	21.1524	M	192	99	82.8	24
5	submax	4.87032	6.02901	M	192	99	82.8	24
5	submax	3.71214	5.94025	M	192	99	82.8	24
5	submax	3.87427	5.55873	M	192	99	82.8	24
5	submax	4.03113	5.39193	M	192	99	82.8	24
5	submax	3.56791	5.12045	M	192	99	82.8	24
6	max	5.31413	7.6167	M	191	99.5	85.5	27
6	max	5.51543	8.11968	M	191	99.5	85.5	27
6	max	6.57951	6.22635	M	191	99.5	85.5	27
6	max	10.5953	8.55747	M	191	99.5	85.5	27
6	max	10.8563	8.12594	M	191	99.5	85.5	27
6	submax	5.04678	4.8129	M	191	99.5	85.5	27
6	submax	4.17253	4.34583	M	191	99.5	85.5	27
6	submax	4.04228	5.44409	M	191	99.5	85.5	27
6	submax	4.25323	4.11484	M	191	99.5	85.5	27
6	submax	4.59783	5.44847	M	191	99.5	85.5	27
7	max	6.66033	12.6683	M	193	100	92.4	27.5
7	max	5.38145	12.9557	M	193	100	92.4	27.5
7	max	6.47534	12.4059	M	193	100	92.4	27.5
7	max	9.17006	10.055	M	193	100	92.4	27.5
7	max	7.30137	10.815	M	193	100	92.4	27.5
7	submax	6.94046	12.5143	M	193	100	92.4	27.5
7	submax	7.22565	10.9859	M	193	100	92.4	27.5
7	submax	7.66094	9.97005	M	193	100	92.4	27.5
7	submax	5.22398	7.59322	M	193	100	92.4	27.5
7	submax	5.07247	6.34192	M	193	100	92.4	27.5
8	max	7.47797	7.73088	M	203	104.5	102.7	23.5
8	max	10.2044	9.07457	M	203	104.5	102.7	23.5
8	max	9.96695	7.21402	M	203	104.5	102.7	23.5
8	max	9.22009	9.41044	M	203	104.5	102.7	23.5
8	max	9.92018	6.99037	M	203	104.5	102.7	23.5
8	submax	8.24439	7.04588	M	203	104.5	102.7	23.5
8	submax	8.04301	6.39242	M	203	104.5	102.7	23.5
8	submax	8.94315	7.35244	M	203	104.5	102.7	23.5
8	submax	8.98053	6.87104	M	203	104.5	102.7	23.5
8	submax	7.755	6.34549	M	203	104.5	102.7	23.5
9	max	6.39218	8.42302	M	197.5	102	78.8	24.5
9	max	6.26817	9.84543	M	197.5	102	78.8	24.5
9	max	6.97209	8.58919	M	197.5	102	78.8	24.5
9	max	6.38201	12.007	M	197.5	102	78.8	24.5
9	max	7.03918	9.60942	M	197.5	102	78.8	24.5
9	submax	5.67539	10.4475	M	197.5	102	78.8	24.5
9	submax	5.48179	6.70903	M	197.5	102	78.8	24.5
9	submax	5.67362	7.02718	M	197.5	102	78.8	24.5
9	submax	6.03407	7.93882	M	197.5	102	78.8	24.5
9	submax	5.53173	6.6641	M	197.5	102	78.8	24.5
10	max	4.7634	17.148	M	190	94	86	26
10	max	7.71881	17.2973	M	190	94	86	26
10	max	10.3436	18.0902	M	190	94	86	26
10	max	11.8355	15.3268	M	190	94	86	26
10	max	17.0499	19.46	M	190	94	86	26
10	submax	7.51731	18.0688	M	190	94	86	26
10	submax	5.75239	14.5734	M	190	94	86	26
10	submax	5.74891	11.5541	M	190	94	86	26
10	submax	5.65243	14.4039	M	190	94	86	26
10	submax	15.7839	17.3703	M	190	94	86	26
11	max	9.10714	11.9196	M	191.5	98.5	91.9	28.5
11	max	8.48057	10.2214	M	191.5	98.5	91.9	28.5
11	max	8.92749	17.2718	M	191.5	98.5	91.9	28.5
11	max	10.4336	16.2405	M	191.5	98.5	91.9	28.5
11	max	8.81079	16.6739	M	191.5	98.5	91.9	28.5
11	submax	6.76831	11.9593	M	191.5	98.5	91.9	28.5
11	submax	6.31902	7.69296	M	191.5	98.5	91.9	28.5
11	submax	5.95399	5.9273	M	191.5	98.5	91.9	28.5
11	submax	7.04698	13.0947	M	191.5	98.5	91.9	28.5
11	submax	6.94406	11.8998	M	191.5	98.5	91.9	28.5
12	max	8.41962	8.48681	F	179.5	92.5	74	16.5
12	max	13.6341	10.1774	F	179.5	92.5	74	16.5
12	max	11.1535	6.96769	F	179.5	92.5	74	16.5
12	max	11.4101	8.13195	F	179.5	92.5	74	16.5
12	max	10.0255	7.56973	F	179.5	92.5	74	16.5
12	submax	7.98561	8.7843	F	179.5	92.5	74	16.5
12	submax	7.86511	8.88595	F	179.5	92.5	74	16.5
12	submax	9.26121	9.12815	F	179.5	92.5	74	16.5
12	submax	6.72755	8.02391	F	179.5	92.5	74	16.5
12	submax	7.3253	7.78659	F	179.5	92.5	74	16.5
13	max	5.34696	7.16948	F	172	89	67.4	16
13	max	5.6921	4.85117	F	172	89	67.4	16
13	max	5.76281	6.97557	F	172	89	67.4	16
13	max	5.08035	6.80146	F	172	89	67.4	16
13	max	6.2562	4.54872	F	172	89	67.4	16
13	submax	5.18748	6.987	F	172	89	67.4	16
13	submax	4.91019	6.55544	F	172	89	67.4	16
13	submax	4.56399	4.96704	F	172	89	67.4	16
13	submax	4.48442	7.42372	F	172	89	67.4	16
13	submax	4.48219	5.59124	F	172	89	67.4	16
14	max	5.10294	5.40646	F	170	88	68.1	16.5
14	max	5.91101	6.74964	F	170	88	68.1	16.5
14	max	5.11957	6.34287	F	170	88	68.1	16.5
14	max	6.17738	5.71042	F	170	88	68.1	16.5
14	max	5.67891	5.75999	F	170	88	68.1	16.5
14	submax	4.10488	5.5504	F	170	88	68.1	16.5
14	submax	5.22494	4.8921	F	170	88	68.1	16.5
14	submax	5.80861	4.75119	F	170	88	68.1	16.5
14	submax	4.94469	5.04668	F	170	88	68.1	16.5
14	submax	4.66583	4.39478	F	170	88	68.1	16.5
